# Supplementary material for: Plasmodium gametocyte carriage in humans and sporozoite rate in anopheline mosquitoes in Gondar zuria district, Northwest Ethiopia
Source: PLoS One. 2024 Jul 1;19(7):e0306289. doi: 10.1371/journal.pone.0306289 (PMC11216604; doi:10.1371/journal.pone.0306289)
Supplement: S1 Data — (XLS) [file pone.0306289.s001.xls]

## Sheet: AWOKE gametocyte SPSS.sav final
ID	Village (1=Tachetseda,2=Hamsafeg)	N1Age	agecata(1=<5,2=5-14,3=15-29,4=>30)	N2Sex (1=male,2 =female)	N3Malastatus(1=married, 2= single,3=divorced /windiwed	N4Statpre(1= pregenant, 2= deliverd before 6 months,3=other	N5Educational status of the household (HH) head,1=Illiterate ,2=Read and write, 3=≥ Primary school	N6HHSsize(1=≤ 5 individuals 2=.> 5 individual	N9Mosquito brreeding sites distance from HH(1=<1000m,2=1000-2000m)	N11Availability of ITNs (1=No,2=yes)	N1IUtilization of ITNs(1, daily, 2, occationally, 3= not at all)	N1512IRS the last 12 months(1=NO,2=yes)	N16lastsprsy	N17Histmalaria(Histery of malaria infection1=no,2=yes	Treated previous malaria cases,1= no,2=yes	N22Relaps history 1=n0, 2 =yes)	N24Temp	Tempcata	N25Hgb	Anemiccata	N26Signsymp(1=Asemptomatic,2= symptomatic)	N27Plasinfection(1=n0,2=yes)	N28Plasmspp 1= P.f ,2=PV, 3 Mixed	p.f	p.v	N29Asexdnst	density(1=<500para/ul,2=>500para/ul)	N30Gametocyte dtected 1=no,2=yes	gametspp1= PF, 2 PV	gamp.f	gamep.v	Gam5cata	N31Gameparasitemia	gambP.F
236	2	12	2	2	1	3	1	2	1	2	2	2	1	2	2	1	35.6	1	12	1	1	2	2	1	2	192	1	2	2	1	2	64	64
77	1	28	3	2	1	2	1	2	2	2	3	1	2	1	1		35.9	1	14.5	1	1	2	2	1	2	400	1	2	2	1	2	64	64
130	2	18	3	1	2		1	2	2	1	3	1	1	2	2	1	35.6	1	15.9	1	1	2	2	1	2	640	2	2	2	1	2	64	64
172	2	3	1	2	2	3	2	2	1	2	3	2	1	1	1		36.2	1	12.2	1	1	2	2	1	2	640	2	2	2	1	2	64	64
151	2	25	3	1	1		2	1	1	2	3	1	1	2	2	2	35.4	1	11.4	2	1	2	2	1	2	880	2	2	2	1	2	96	96
101	1	26	3	1	1		3	1	2	2	3	1	1	2	2	1	36.2	1	10	2	1	2	2	1	2	320	1	2	2	1	2	64	64
72	1	22	3	2	1	3	1	2	2	1	3	1	2	1	1		36.7	1	10.7	2	1	2	2	1	2	1520	2	2	2	1	2	192	192
100	1	60	4	2	1	3	1	1	2	2	2	1	1	2	2	1	35.3	1	10.4	2	1	2	2	1	2	480	1	2	2	1	2	64	64
26	1	10	2	2	2	3	1	2	1	2	1	1	2	2	2	2	38.7	2	12.3	2	1	2	2	1	2	560	2	2	2	1	2	64	64
3	1	38	4	1	1		1	2	1	2	3	1	2	2	2	2	38.7	2	13.3	1	2	2	2	1	2	320	1	1		1	1
36	1	30	4	2	1	3	1	2	1	2	1	1	2	2	2	2	37	1	13.5	1	1	2	2	1	2	320	1	1		1	1
235	2	35	4	2	1	3	1	1	1	2	2	2	1	2	2	2	34.3	1	13	1	1	2	2	1	2	160	1	1		1	1
7	1	45	4	2	1	3	2	1	1	2	3	1	2	2	2	1	34.5	1	14.2	1	1	2	2	1	2	160	1	1		1	1
179	2	4	1	1	2		2	2	1	2	1	1	1	2	2	1	36.2	1	14.2	1	1	2	2	1	1	480	1	1		1	1
2	1	10	2	1	2		1	2	1	2	3	1	2	2	2	1	37.6	2	11.6	1	2	2	2	1	2	320	1	1		1	1
39	1	12	2	1	2		1	2	2	2	3	1	2	2	2	1	37.6	2	14	1	2	2	2	1	2	320	1	1		1	1
15	1	13	2	1	2		1	1	1	2	1	1	2	2	2	2	35.5	1	12.6	1	1	2	2	1	2	240	1	1		1	1
191	2	16	3	1	2		2	1	1	1	3	2	1	2	2	2	36.5	1	15.8	1	1	2	2	1	2	320	1	1		1	1
45	1	16	3	1	2		1	1	2	2	3	1	2	2	2	1	36.6	1	11.8	1	1	2	2	1	2	480	1	1		1	1
187	2	13	2	2	2	3	1	1	1	1	3	2	1	2	2	1	35.7	1	15.1	1	1	2	2	1	2	160	1	1		1	1
75	1	2	1	1	2		1	2	2	1	3	1	2	2	2	2	36.2	1	10	2	1	2	2	1	2	240	1	1		1	1
173	2	7	2	1	2		3	1	1	2	3	2	1	1	1		36	1	13.1	2	1	2	2	1	2	440	1	1		1	1
231	2	27	3	1	2		1	1	1	1	3	2	1	2	2	1	34.6	1	10.5	2	1	2	2	1	2	120	1	1		1	1
204	2	3.5	1	2	2	3	1	2	1	1	3	1	1	2	2	1	36.7	1	11.2	2	1	2	2	1	2	160	1	1		1	1
63	1	15	3	2	2	3	2	2	1	2	2	1	2	2	2	1	35.2	1	12.8	2	1	2	2	1	2	400	1	1		1	1
19	1	20	3	2	2	3	2	2	1	2	1	1	2	2	2	1	32.4	1	14.6	1	1	2	1	2	1	800	2	2	1	2	1		80	80
29	1	22	3	2	2	3	1	2	1	1	3	1	2	2	2	2	36.5	1	12.2	1	1	2	1	2	1	720	2	2	1	2	1		160	160
13	1	55	4	2	3	3	1	1	1	1	3	1	2	2	2	1	36.8	1	12	1	1	2	1	2	1	480	1	2	1	2	1		64	64
238	2	4	1	2	2	3	1	2	1	2	3	2	1	2	2	1	36	1	11	2	1	2	1	2	1	480	1	2	1	2	1		96	96
153	2	40	4	1	1		2	2	1	1	3	2	1	2	2	2	35.6	1	13.7	1	1	2	1	2	1	320	1	1		1	1
239	2	21	3	1	1		3	1	1	1	2	2	1	2	2	2	33.2	1	13.2	1	1	1		1	1			1		1	1
241	2	23	3	1	1		2	1	1	2	1	2	1	1	1		34	1	13	1	1	1		1	1			1		1	1
98	1	23	3	1	1		3	1	2	2	1	1	1	2	2	1	35.9	1	15.2	1	1	1		1	1			1		1	1
21	1	25	3	1	1		2	1	1	2	1	1	2	2	2	2	34.9	1	16.6	1	1	1		1	1			1		1	1
59	1	26	3	1	1		2	2	2	2	1	1	2	2	2	1	36	1	16.1	1	1	1		1	1			1		1	1
57	1	28	3	1	1		2	2	1	2	2	1	2	2	2	2	35.2	1	13.1	1	1	1		1	1			1		1	1
175	2	30	4	1	1		3	2	1	2	1	2	1	1	1		36.1	1	15.5	1	1	1		1	1			1		1	1
89	1	31	4	1	1		2	1	2	2	1	1	1	2	2	1	35.7	1	14.8	1	1	1		1	1			1		1	1
116	1	36	4	1	1		1	2	2	2	1	1	1	2	2	2	34.7	1	14.4	1	1	1		1	1			1		1	1
217	2	38	4	1	1		2	2	1	2	2	2	1	2	2	2	34.4	1	16.2	1	1	1		1	1			1		1	1
144	2	40	4	1	1		3	2	1	2	1	2	1	2	2	2	35.5	1	16.6	1	1	1		1	1			1		1	1
216	2	42	4	1	1		2	2	2	2	2	2	1	2	2	2	35.6	1	14.1	1	1	1		1	1			1		1	1
207	2	45	4	1	1		1	2	1	2	3	2	1	2	2	2	35.5	1	13.9	1	1	1		1	1			1		1	1
229	2	45	4	1	1		1	2	1	2	1	2	1	2	2	1	35.4	1	14.9	1	1	1		1	1			1		1	1
42	1	45	4	1	1		1	1	2	2	2	1	2	1	1		36.1	1	13.4	1	1	1		1	1			1		1	1
91	1	45	4	1	1		1	1	2	2	1	1	1	1	1		35.2	1	14.3	1	1	1		1	1			1		1	1
111	1	45	4	1	1		1	1	2	2	1	1	1	2	2	2	36.4	1	15.5	1	1	1		1	1			1		1	1
48	1	48	4	1	1		1	2	2	2	1	1	2	2	2	2	36.1	1	14.7	1	1	1		1	1			1		1	1
94	1	49	4	1	1		2	2	2	2	1	1	1	2	2	2	35.6	1	14.2	1	1	1		1	1			1		1	1
61	1	62	4	1	1		2	2	1	2	1	1	2	2	2	2	34	1	14	1	1	1		1	1			1		1	1
112	1	70	4	1	1		1	1	2	2	1	1	1	2	2	1	34.7	1	14.1	1	1	1		1	1			1		1	1
182	2	76	4	1	1		1	1	1	2	1	2	1	2	2	2	33.3	1	13.8	1	1	1		1	1			1		1	1
102	1	4	1	2	1	3	3	1	2	2	2	1	1	1	1		36.4	1	16	1	1	1		1	1			1		1	1
25	1	20	3	2	1	1	1	1	1	2	1	1	2	2	2	1	35.8	1	12.8	1	1	1		1	1			1		1	1
70	1	20	3	2	1	3	1	1	2	2	1	1	2	2	2	1	35.8	1	14	1	1	1		1	1			1		1	1
176	2	22	3	2	1	3	3	2	1	2	1	2	1	2	2	2	34.9	1	14.5	1	1	1		1	1			1		1	1
123	1	23	3	2	1	2	2	2	2	2	1	1	1	1	1		36.2	1	13.9	1	1	1		1	1			1		1	1
170	2	25	3	2	1	3	2	1	1	2	1	2	1	2	2	2	36.7	1	12	1	1	1		1	1			1		1	1
18	1	28	3	2	1	1	1	2	1	2	1	1	2	2	2	1	36	1	12	1	1	1		1	1			1		1	1
83	1	28	3	2	1	3	1	2	1	2	1	1	1	2	2	1	36.2	1	15.1	1	1	1		1	1			1		1	1
52	1	30	4	2	1	1	1	1	2	2	1	1	2	1	1		35.3	1	12.1	1	1	1		1	1			1		1	1
115	1	30	4	2	1	2	1	2	1	2	1	1	1	1	1		35.6	1	14.3	1	1	1		1	1			1		1	1
44	1	31	4	2	1	3	1	2	2	2	2	1	2	1	1		34.7	1	14.5	1	1	1		1	1			1		1	1
165	2	33	4	2	1	3	1	2	1	2	1	2	1	2	2	2	35.9	1	12.9	1	1	1		1	1			1		1	1
86	1	34	4	2	1	3	2	2	1	2	1	1	1	1	1		35.7	1	14.9	1	1	1		1	1			1		1	1
181	2	35	4	2	1	3	1	2	1	2	1	2	1	2	2	2	35.4	1	12.6	1	1	1		1	1			1		1	1
41	1	35	4	2	1	3	1	1	2	2	2	1	2	1	1		35.4	1	14.8	1	1	1		1	1			1		1	1
221	2	37	4	2	1	3	1	2	1	2	3	2	1	2	2	2	35.6	1	13.5	1	1	1		1	1			1		1	1
55	1	38	4	2	1	3	2	2	2	2	1	1	2	2	2	2	35.4	1	13.3	1	1	1		1	1			1		1	1
138	1	39	4	2	1	2	1	2	2	2	1	2	1	1	1		35.9	1	12.3	1	1	1		1	1			1		1	1
201	2	40	4	2	1	1	1	2	1	2	3	2	1	2	2	1	36.4	1	12.7	1	1	1		1	1			1		1	1
60	1	40	4	2	1	3	1	2	2	2	2	1	2	2	2	2	35.7	1	12.4	1	1	1		1	1			1		1	1
71	1	40	4	2	1	3	1	2	2	2	1	1	2	2	2	1	35.8	1	13.1	1	1	1		1	1			1		1	1
96	1	40	4	2	1	2	1	2	2	2	1	1	1	2	2	2	35.5	1	13.2	1	1	1		1	1			1		1	1
114	1	40	4	2	1	3	2	1	2	2	1	1	1	1	1		34.9	1	14	1	1	1		1	1			1		1	1
137	1	40	4	2	1	3	1	2	2	2	1	2	1	2	2	1	34.7	1	14.3	1	1	1		1	1			1		1	1
62	1	45	4	2	1	3	2	2	2	2	1	1	2	2	2	2	34.9	1	13.1	1	1	1		1	1			1		1	1
108	1	45	4	2	1	3	1	1	2	2	1	1	1	2	1	1	35.1	1	12.7	1	1	1		1	1			1		1	1
184	2	50	4	2	1	3	1	1	1	2	1	2	1	2	2	2	34.7	1	14.1	1	1	1		1	1			1		1	1
218	2	50	4	2	1	3	2	2	1	2	2	2	1	2	2	2	34.2	1	12.7	1	1	1		1	1			1		1	1
73	1	50	4	2	1	3	1	1	2	2	1	1	2	2	2	2	34.7	1	14.1	1	1	1		1	1			1		1	1
79	1	50	4	2	1	3	1	1	2	2	1	1	2	1	1		33.9	1	12.9	1	1	1		1	1			1		1	1
97	1	54	4	2	1	2	1	1	2	2	1	1	1	2	2	2	36.3	1	12	1	1	1		1	1			1		1	1
90	1	55	4	2	1	3	1	1	2	2	1	1	1	1	1		35.7	1	12.2	1	1	1		1	1			1		1	1
223	2	60	4	2	1	3	1	1	1	2	3	2	1	2	2	2	35.8	1	13.2	1	1	1		1	1			1		1	1
56	1	60	4	2	1	3	2	2	2	2	1	1	2	2	2	1	36.7	1	14.5	1	1	1		1	1			1		1	1
109	1	60	4	2	1	3	1	2	2	2	1	1	1	2	2	2	35.2	1	12.3	1	1	1		1	1			1		1	1
11	1	66	4	2	1	3	1	1	1	2	1	1	2	2	2	2	36.6	1	12.6	1	1	1		1	1			1		1	1
110	1	66	4	2	1	3	1	1	2	2	1	1	1	2	2	1	33.9	1	13.7	1	1	1		1	1			1		1	1
180	2	67	4	2	1	3	1	2	1	2	1	2	1	2	2	2	35.1	1	12.4	1	1	1		1	1			1		1	1
54	1	70	4	2	1	3	1	1	2	2	1	1	2	1	1		34.9	1	12.9	1	1	1		1	1			1		1	1
131	1	76	4	2	1	3	1	2	2	1	1	1	1	2	2	2	35.2	1	14.8	1	1	1		1	1			1		1	1
82	1	82	4	2	1	3	1	2	1	2	1	1	1	2	1	2	35.8	1	12	1	1	1		1	1			1		1	1
120	1	0.75	1	1	2		1	2	2	2	1	1	1	2	2	2	33.7	1	12.3	1	1	1		1	1			1		1	1
168	2	2	1	1	2		1	2	1	2	1	2	1	1	1		35	1	11.3	1	1	1		1	1			1		1	1
208	2	2	1	1	2		1	2	1	2	1	2	1	1	1		35.4	1	13	1	1	1		1	1			1		1	1
85	1	2	1	1	2		1	2	1	2	1	1	1	1	1		35.6	1	11.8	1	1	1		1	1			1		1	1
186	2	3	1	1	2		1	1	1	2	1	2	1	1	1		35.6	1	12.9	1	1	1		1	1			1		1	1
23	1	3	1	1	2		1	2	1	2	1	1	2	2	2	2	35.8	1	12.3	1	1	1		1	1			1		1	1
24	1	3	1	1	2		1	2	1	2	1	1	2	2	2	2	36.3	1	12.2	1	1	1		1	1			1		1	1
118	1	3	1	1	2		1	2	2	2	1	1	1	2	2	2	36.5	1	11.8	1	1	1		1	1			1		1	1
10	1	4	1	1	2		1	2	1	2	1	1	2	2	2	2	36.5	1	13	1	1	1		1	1			1		1	1
74	1	4	1	1	2		1	2	2	2	1	1	2	1	1		36.7	1	13.1	1	1	1		1	1			1		1	1
20	1	5	2	1	2		1	1	1	2	1	1	2	2	2	2	33.3	1	12.8	1	1	1		1	1			1		1	1
34	1	5	2	1	2		1	2	1	2	1	1	2	1	1		36.5	1	12.1	1	1	1		1	1			1		1	1
69	1	5	2	1	2		1	2	2	2	1	1	2	1	1		36.2	1	11.8	1	1	1		1	1			1		1	1
128	1	5	2	1	2		1	2	2	2	1	1	1	2	2	1	36.2	1	13.1	1	1	1		1	1			1		1	1
139	2	6	2	1	2		1	2	2	2	1	2	1	1	1		35.8	1	11.8	1	1	1		1	1			1		1	1
162	2	6	2	1	2		2	1	1	2	1	2	1	1	1		34.6	1	14.6	1	1	1		1	1			1		1	1
213	2	6	2	1	2		1	1	1	2	1	2	1	1	1		35.6	1	12.9	1	1	1		1	1			1		1	1
12	1	6	2	1	2		1	2	1	2	1	1	2	2	2	2	36.6	1	13.3	1	2	1		1	1			1		1	1
17	1	6	2	1	2		1	1	1	2	1	1	2	2	2	1	36.3	1	14.5	1	1	1		1	1			1		1	1
50	1	6	2	1	2		1	1	2	2	1	1	2	1	1		35.6	1	12	1	1	1		1	1			1		1	1
67	1	6	2	1	2		1	1	2	2	1	1	2	1	1		35.2	1	11.7	1	1	1		1	1			1		1	1
150	2	7	2	1	2		2	1	1	2	2	2	1	1	1		35.6	1	13.2	1	1	1		1	1			1		1	1
188	2	7	2	1	2		2	2	1	2	3	2	1	1	1		32.1	1	12	1	1	1		1	1			1		1	1
198	2	7	2	1	2		1	2	1	2	1	2	1	1	1		36.2	1	12.6	1	1	1		1	1			1		1	1
206	2	7	2	1	2		1	2	1	2	3	2	1	2	2	2	36.1	1	12.5	1	1	1		1	1			1		1	1
224	2	7	2	1	2		1	2	1	2	1	2	1	1	1		35.2	1	11.6	1	1	1		1	1			1		1	1
148	2	8	2	1	2		2	2	1	2	1	2	1	1	1		35.7	1	12.7	1	1	1		1	1			1		1	1
49	1	8	2	1	2		2	2	2	2	1	1	2	1	1		36.7	1	14	1	1	1		1	1			1		1	1
132	2	9	2	1	2		1	2	2	2	1	2	1	2	2	1	36.2	1	13.5	1	1	1		1	1			1		1	1
140	2	9	2	1	2		2	2	2	2	3	2	1	2	2	1	36	1	11.8	1	1	1		1	1			1		1	1
9	1	9	2	1	2		2	2	1	2	1	1	2	2	2	2	36.2	1	13.3	1	1	1		1	1			1		1	1
43	1	9	2	1	2		1	1	2	2	2	1	2	1	1		36.1	1	15.9	1	1	1		1	1			1		1	1
163	2	10	2	1	2		2	2	1	2	1	2	1	2	2	2	37.4	2	13.2	1	1	1		1	1			1		1	1
178	2	10	2	1	2		1	2	1	2	1	2	1	2	2	2	36.2	1	12.5	1	1	1		1	1			1		1	1
76	1	10	2	1	2		1	2	1	2	1	1	2	2	2	1	36.2	1	14.3	1	1	1		1	1			1		1	1
93	1	10	2	1	2		1	2	2	2	1	1	1	2	2	2	35.2	1	11.6	1	1	1		1	1			1		1	1
31	1	11	2	1	2		1	2	1	2	1	1	2	2	2	1	36	1	12.8	1	1	1		1	1			1		1	1
103	1	11	2	1	2		1	1	2	2	1	1	1	2	2	2	35.4	1	12.3	1	1	1		1	1			1		1	1
157	2	12	2	1	2		2	1	1	2	1	2	1	2	1	2	36.4	1	12.9	1	1	1		1	1			1		1	1
200	2	12	2	1	2		1	2	1	2	1	2	1	1	1		36	1	12.7	1	1	1		1	1			1		1	1
28	1	12	2	1	2		1	2	1	2	1	1	2	2	2	2	35.6	1	14.8	1	1	1		1	1			1		1	1
190	2	13	2	1	2		1	1	1	2	2	2	1	1	1		36	1	12.5	1	1	1		1	1			1		1	1
37	1	13	2	1	2		1	2	1	2	2	1	2	2	2	2	38.1	2	12.4	1	2	1		1	1			1		1	1
47	1	13	2	1	2		1	1	2	2	2	1	2	2	2	1	35.8	1	13.4	1	1	1		1	1			1		1	1
117	1	13	2	1	2		1	1	2	2	1	1	1	2	2	1	35.8	1	14.4	1	1	1		1	1			1		1	1
134	2	14	2	1	2		2	2	2	2	1	2	1	2	2	2	36	1	13.2	1	1	1		1	1			1		1	1
159	2	14	2	1	2	3	2	2	1	2	1	2	1	2	1		34.6	1	14.2	1	1	1		1	1			1		1	1
211	2	14	2	1	2		3	2	1	2	1	2	1	1	1		36.5	1	13.7	1	1	1		1	1			1		1	1
30	1	14	2	1	2		1	2	1	2	1	1	2	1	1		35.8	1	11.6	1	1	1		1	1			1		1	1
133	2	15	3	1	2		2	2	2	2	1	2	1	2	2	1	35.2	1	13.4	1	1	1		1	1			1		1	1
210	2	15	3	1	2		3	2	1	2	2	2	1	1	1		36.5	1	13.3	1	1	1		1	1			1		1	1
104	1	16	3	1	2		3	2	2	2	2	1	1	2	2	1	35.4	1	14.7	1	1	1		1	1			1		1	1
149	2	18	3	1	2		2	2	1	2	1	2	1	1	1		35.6	1	15.3	1	1	1		1	1			1		1	1
161	2	18	3	1	2		2	1	1	2	1	2	1	1	1		33.4	1	16.4	1	1	1		1	1			1		1	1
38	1	18	3	1	2		1	2	1	2	2	1	2	2	2	1	35.8	1	15.1	1	1	1		1	1			1		1	1
106	1	18	3	1	2		1	2	2	2	1	1	1	1	1		35.3	1	16.1	1	1	1		1	1			1		1	1
155	2	22	3	1	2		1	1	1	1	1	2	1	2	2	2	35	1	17.9	1	1	1		1	1			1		1	1
80	1	28	3	1	2		1	1	2	2	1	1	2	2	2	2	35.7	1	13.5	1	1	1		1	1			1		1	1
199	2	40	4	1	2		2	1	1	2	1	2	1	2	2	1	36.7	1	14.6	1	1	1		1	1			1		1	1
1	1	1	1	2	2	3	1	2	1	2	3	1	2	2	2	1	36.6	1	12.4	1	1	1		1	1			1		1	1
53	1	1	1	2	2	3	1	1	2	2	1	1	2	1	1		36.1	1	12.2	1	1	1		1	1			1		1	1
177	2	1.5	1	2	2	3	3	2	1	2	1	2	1	2	2	2	35.4	1	12.5	1	1	1		1	1			1		1	1
202	2	1.5	1	2	2	3	2	2	1	2	3	1	1	2	2	1	35.4	1	12.4	1	1	1		1	1			1		1	1
35	1	1.5	1	2	2	3	1	2	1	2	1	1	2	1	1		35.5	1	12.5	1	1	1		1	1			1		1	1
87	1	1.5	1	2	2	3	2	2	1	2	1	1	1	1	1		35.6	1	12	1	1	1		1	1			1		1	1
127	1	3	1	2	2	3	1	2	2	2	1	1	1	2	2	2	35.8	1	12.1	1	1	1		1	1			1		1	1
154	2	4	1	2	2	3	2	2	1	1	3	2	1	1	1		36.1	1	13.4	1	1	1		1	1			1		1	1
169	2	4	1	2	2	3	2	2	1	2	1	2	1	1	1		34.9	1	12.9	1	1	1		1	1			1		1	1
5	1	4	1	2	2	3	1	2	1	2	3	1	2	2	2	1	37	1	12	1	1	1		1	1			1		1	1
27	1	4	1	2	2	3	1	1	1	1	3	1	2	2	2	2	35.7	1	13.3	1	1	1		1	1			1		1	1
46	1	4	1	2	2	3	1	2	2	2	1	1	2	1	1		37.1	1	13.1	1	1	1		1	1			1		1	1
99	1	4	1	2	2	3	2	2	2	2	1	1	1	2	2	2	35.1	1	11.6	1	1	1		1	1			1		1	1
171	2	5	2	2	2	3	3	2	1	2	3	2	1	1	1		36.3	1	13.3	1	1	1		1	1			1		1	1
78	1	5	2	2	2	3	1	2	2	1	2	1	2	1	1		36.2	1	11.8	1	1	1		1	1			1		1	1
119	1	5	2	2	2	3	1	2	2	2	1	1	1	2	2	1	35.8	1	12.8	1	1	1		1	1			1		1	1
192	2	6	2	2	2	3	2	1	1	2	1	2	1	1	1		35.2	1	13.3	1	1	1		1	1			1		1	1
205	2	6	2	2	2	3	1	2	1	2	1	2	1	1	1		36	1	13.8	1	1	1		1	1			1		1	1
234	2	6	2	2	2	3	1	2	1	2	3	2	1	2	2	2	36.9	1	12	1	1	1		1	1			1		1	1
121	1	6	2	2	2	3	1	2	2	2	1	1	1	2	2	2	36.5	1	12	1	1	1		1	1			1		1	1
243	2	7	2	2	2	3	1	2	1	2	1	2	1	2	2	2	36.4	1	12	1	1	1		1	1			1		1	1
141	2	8	2	2	2	3	2	2	2	2	3	2	1	1	1		34.4	1	12.1	1	1	1		1	1			1		1	1
242	2	8	2	2	2	3	1	1	1	2	1	2	1	1	1		36.7	1	14.2	1	1	1		1	1			1		1	1
194	2	9	2	2	2	3	2	2	1	2	1	2	1	1	1		34.9	1	13.4	1	1	1		1	1			1		1	1
33	1	9	2	2	2	3	1	2	1	2	1	1	2	1	1		35.7	1	13.1	1	1	1		1	1			1		1	1
125	1	9	2	2	2	3	1	2	2	2	1	1	1	1	1		36.6	1	11.7	1	1	1		1	1			1		1	1
189	2	10	2	2	2	3	2	2	1	2	2	2	1	1	1		36.1	1	14.5	1	1	1		1	1			1		1	1
142	2	11	2	2	2	3	2	2	2	2	1	2	1	2	2	1	36.6	1	13.9	1	1	1		1	1			1		1	1
136	2	12	2	2	2	3	2	2	2	2	3	2	1	2	2	1	35.9	1	13.2	1	1	1		1	1			1		1	1
166	2	12	2	2	2	3	2	2	1	2	1	2	1	1	1		35.2	1	12.8	1	1	1		1	1			1		1	1
183	2	12	2	2	2	3	1	2	1	2	1	2	1	1	1		36.4	1	14.9	1	1	1		1	1			1		1	1
219	2	12	2	2	2	3	2	2	1	2	2	2	1	2	2	2	35.1	1	16.1	1	1	1		1	1			1		1	1
226	2	12	2	2	2	3	2	2	1	2	1	2	1	2	2	1	36	1	12.4	1	1	1		1	1			1		1	1
240	2	12	2	2	2	3	1	2	1	1	1	2	1	1	1		35.6	1	13.2	1	1	1		1	1			1		1	1
135	2	13	2	2	2	3	2	2	2	2	3	2	1	1	1		34.9	1	14.4	1	1	1		1	1			1		1	1
193	2	13	2	2	2	3	2	2	1	2	1	2	1	1	1		35.8	1	14.4	1	1	1		1	1			1		1	1
58	1	13	2	2	2	3	2	2	1	2	2	1	2	1	1		34.8	1	13.2	1	1	1		1	1			1		1	1
203	2	14	2	2	2	3	2	2	1	2	1	1	1	1	1		36.7	1	13.6	1	1	1		1	1			1		1	1
209	2	14	2	2	2	3	3	2	1	2	1	2	1	1	1		32.6	1	15	1	1	1		1	1			1		1	1
105	1	14	2	2	2	3	1	1	2	2	2	1	1	2	2	1	35.9	1	13.1	1	1	1		1	1			1		1	1
233	2	15	3	2	2	3	2	2	1	2	1	2	1	1	1		35.6	1	13.5	1	1	1		1	1			1		1	1
51	1	15	3	2	2	3	1	2	2	2	1	1	2	2	2	1	36.5	1	12.8	1	1	1		1	1			1		1	1
214	2	15	3	2	2	3	2	2	1	2	1	2	1	1	1		35.4	1	13.2	1	1	1		1	1			1		1	1
215	2	15	3	2	2	3	2	2	1	2	1	2	1	1	1		35.2	1	15.3	1	1	1		1	1			1		1	1
212	2	16	3	2	2	3	3	2	1	2	1	2	1	1	1		34.5	1	13.8	1	1	1		1	1			1		1	1
65	1	16	3	2	2	3	1	2	2	2	1	1	2	1	1		36.3	1	14.5	1	1	1		1	1			1		1	1
129	1	17	3	2	2	3	1	2	2	2	1	1	1	1	1		36.7	1	14.6	1	1	1		1	1			1		1	1
122	2	18	3	2	2	3	1	1	1	2	1	1	1	2	2	2	35.6	1	15.4	1	1	1		1	1			1		1	1
164	2	18	3	2	2	3	2	2	1	2	1	2	1	1	1		34.8	1	14.2	1	1	1		1	1			1		1	1
126	1	18	3	2	2	3	2	2	2	2	1	1	1	2	2	1	34.7	1	13.4	1	1	1		1	1			1		1	1
124	1	22	3	2	2	3	1	2	2	2	1	1	1	2	2	1	35.8	1	14.5	1	1	1		1	1			1		1	1
22	1	25	3	2	2	3	2	1	1	2	1	1	2	1	1		34.2	1	13.8	1	1	1		1	1			1		1	1
81	1	30	4	1	3		1	1	2	2	1	1	1	2	2	1	36.2	1	13.8	1	1	1		1	1			1		1	1
8	1	60	4	1	3		1	1	1	2	1	1	2	2	2	1	35.5	1	14.6	1	1	1		1	1			1		1	1
6	1	66	4	1	3		2	1	1	2	3	1	2	2	2	2	36.7	1	13.4	1	1	1		1	1			1		1	1
185	2	28	3	2	3	3	2	2	1	2	1	2	1	2	2	2	32.4	1	14.6	1	1	1		1	1			1		1	1
230	2	55	4	2	3	3	1	2	1	2	1	2	1	2	2	2	35.2	1	13	1	1	1		1	1			1		1	1
196	2	60	4	2	3	3	1	2	1	2	1	2	1	2	2	2	34.7	1	13.6	1	1	1		1	1			1		1	1
237	2	70	4	2	3	3	1	1	1	2	1	2	1	2	2	2	35.8	1	13.6	1	1	1		1	1			1		1	1
197	2	75	4	2	3	3	1	1	1	2	1	2	1	1	1		35.6	1	14.2	1	1	1		1	1			1		1	1
143	2	80	4	2	3	3	2	2	2	2	1	2	1	2	2	2	37.4	1	12.9	1	1	1		1	1			1		1	1
107	1	80	4	2	3	3	1	1	2	2	1	1	1	2	1	1	34.7	1	13.5	1	1	1		1	1			1		1	1
68	1	51	4	1	1		2	2	2	2	1	1	2	2	2	1	34.2	1	12.3	2	1	1		1	1			1		1	1
232	2	53	4	1	1		1	2	1	2	1	2	1	2	2	2	35.2	1	12	2	1	1		1	1			1		1	1
220	2	60	4	1	1		2	2	1	1	3	2	1	2	2	2	35.8	1	10.8	2	1	1		1	1			1		1	1
156	2	63	4	1	1		2	1	1	2	1	2	1	2	2	2	36	1	12.3	2	1	1		1	1			1		1	1
16	1	63	4	1	1	3	1	1	1	1	3	1	2	2	2	2	34.9	1	9.8	2	1	1		1	1			1		1	1
88	1	70	4	1	1		1	1	2	2	2	1	1	2	2	1	35.7	1	12.3	2	1	1		1	1			1		1	1
14	1	76	4	1	1	3	1	1	1	1	3	1	2	2	2	2	35.5	1	12.4	2	1	1		1	1			1		1	1
32	1	18	3	2	1	3	1	2	1	2	1	1	2	1	1		34.2	1	11.4	2	1	1		1	1			1		1	1
64	1	18	3	2	1	3	2	2	2	1	3	1	2	1	1		36	1	8.3	2	1	1		1	1			1		1	1
158	2	35	4	2	1	2	1	2	1	2	1	2	1	2	1	1	36.4	1	12.8	2	1	1		1	1			1		1	1
113	1	40	4	2	1	3	1	2	2	2	1	1	1	1	1		35.6	1	9.7	2	1	1		1	1			1		1	1
160	2	30	4	2	1	3	1	2	1	2	3	2	1	1	1		36.2	1	12.9	2	1	1		1	1			1		1	1
195	2	37	4	2	1	3	1	2	1	2	1	2	1	1	1		35.8	1	11.9	2	1	1		1	1			1		1	1
174	2	43	4	2	1	3	1	1	1	2	1	2	1	2	2	2	35.4	1	11.5	2	1	1		1	1			1		1	1
84	1	65	4	2	1	3	1	2	1	2	2	1	1	1	1		36.3	1	11.1	2	1	1		1	1			1		1	1
228	2	4	1	1	2		2	2	1	2	1	2	1	1	1		34	1	9.5	2	1	1		1	1			1		1	1
145	2	10	2	1	2		2	2	1	2	1	2	1	2	2	2	36.2	1	10.3	2	1	1		1	1			1		1	1
167	2	10	2	1	2		2	2	1	2	2	2	1	1	1		35.6	1	11.2	2	1	1		1	1			1		1	1
4	1	12	2	1	2		1	2	1	2	3	1	2	2	2	1	36.6	1	12.9	2	1	1		1	1			1		1	1
92	1	13	2	1	2		1	2	2	2	3	1	1	2	2	2	35.4	1	11.4	2	1	1		1	1			1		1	1
146	2	15	3	1	2		2	2	1	2	1	2	1	2	2	2	36	1	12.7	2	1	1		1	1			1		1	1
225	2	23	3	1	2		2	1	1	2	3	2	1	2	2	2	35.6	1	12	2	1	1		1	1			1		1	1
95	1	3	1	2	2	3	2	2	2	2	3	1	1	2	2	2	36	1	10.6	2	1	1		1	1			1		1	1
147	2	8	2	2	2	3	2	2	1	2	1	2	1	1	1		35.8	1	11.3	2	1	1		1	1			1		1	1
66	1	12	2	2	2	3	1	2	2	2	1	1	2	1	1		36.1	1	13.2	2	1	1		1	1			1		1	1
227	2	15	3	2	2	3	2	2	1	2	1	2	1	1	1		36.4	1	11.7	2	1	1		1	1			1		1	1
222	2	70	4	2	3	3	1	1	1	1	3	2	1	2	2	2	35.9	1	11.4	2	1	1		1	1			1		1	1
40	1	70	4	2	3	3	1	1	2	2	2	1	2	1	1		36.1	1	11.7	2	1	1		1	1			1		1	1

## Sheet: Sheet1
iD	Anopheles species	Parity (1=parous, 2=nulliparous ,3=not detected		unfed	fresh feed	halfgravid	gravid	Sporozoite by microscopy (1= neg, 2=pos, 3=not tested	density	ELISA(1=neg,2=pos,3, not applicaple	Plasmodium species (1= P.falciparum, 2= P.vivax)	collection method (1=indoorCDC, 2=Outdoor CDC, 3= Mouth Aspirator)	Village 1=tachtseda,2= hamsafeg
1	An. gambiae s.l	1					gravid	2	3+	2	2	2	2
2	An. gambiae s.l	1		unfed				2	2+	2	2	1	1
3	An. pretorenesis	1					gravid	2	2+	2	2	1	1
5	An. gambiae s.l	1			fresh feed			2	2+	2	2	1	1
6	An. gambiae s.l	1					gravid	2	2+	2	2	1	1
8	An. gambiae s.l	1					gravid	2	2+	2	2	1	1
12	An. gambiae s.l	1					gravid	2	2+	2	2	3	1
14	An. gambiae s.l	1		unfed				2	2+	2	2	1	2
15	An. gambiae s.l	1					gravid	2	2+	2	2	1	2
18	An. gambiae s.l	1			fresh feed			2	2+	2	2	1	2
19	An. gambiae s.l	1					gravid	2	2+	2	2	1	2
20	An. gambiae s.l	1					gravid	2	2+	2	2	1	2
21	An. gambiae s.l	1					gravid	2	2+	2	2	1	2
23	An. gambiae s.l	1			fresh feed			2	2+	2	2	3	2
24	An. gambiae s.l	1				half gravid		2	2+	2	2	1	1
26	An. gambiae s.l	1					gravid	2	2+	2	2	3	1
30	An. gambiae s.l	1					gravid	2	2+	2	2	3	1
31	An. gambiae s.l	1				half gravid		2	2+	2	2	1	2
35	An. gambiae s.l	1			fresh feed			2	2+	2	2	1	2
36	An. gambiae s.l	1					gravid	2	1+	2	2	1	1
39	An. gambiae s.l	1					gravid	2	1+	2	2	1	1
40	An. gambiae s.l	1			fresh feed			2	1+	2	2	1	2
41	An. gambiae s.l	1					gravid	2	1+	2	2	1	2
45	An. gambiae s.l	1					gravid	2	1+	2	2	1	1
46	An. gambiae s.l	1			fresh feed			2	1+	2	2	1	2
47	An. gambiae s.l	1		unfed				1		2	2	1	1
48	An. gambiae s.l	1			fresh feed			1		2	2	1	1
52	An. gambiae s.l	1					gravid	1		2	2	1	1
53	An. gambiae s.l	1				halfgravid		1		2	2	1	1
56	An. gambiae s.l	1				halfgravid		1		2	2	1	1
57	An. gambiae s.l	1					gravid	1		2	2	1	1
59	An. gambiae s.l	1			fresh feed			1		2	2	1	1
60	An. gambiae s.l	1					gravid	1		2	2	1	1
62	An. gambiae s.l	1			fresh feed			1		2	2	2	1
64	An. gambiae s.l	1			fresh feed			1		2	2	3	1
65	An. gambiae s.l	1					gravid	1		2	2	3	1
66	An. gambiae s.l	1			fresh feed			1		2	2	1	2
67	An. gambiae s.l	1					gravid	1		2	1	1	1
68	An. gambiae s.l	1					gravid	3		2	2	1	1
70	An. gambiae s.l	1					gravid	3		2	2	1	1
71	An. gambiae s.l	1			fresh feed			3		2	2	1	1
72	An. gambiae s.l	1			fresh feed			3		2	2	1	1
73	An. gambiae s.l	1					gravid	3		2	2	3	1
74	An. gambiae s.l	1				half gravid		3		2	2	3	1
75	An. gambiae s.l	1					gravid	3		2	2	1	2
76	An. gambiae s.l	1			fresh feed			3		2	2	3	2
84	An. gambiae s.l	1		unfed				2	2+	2	1	1	1
85	An. gambiae s.l	1					gravid	2	2+	2	1	1	1
86	An. gambiae s.l	1					gravid	2	1+	2	1	2	1
87	An. gambiae s.l	1				half gravid		3		1		1	1
88	An. gambiae s.l	1					gravid	3		1		1	1
89	An. gambiae s.l	1					gravid	2	1+	1		1	1
90	An. gambiae s.l	1			fresh feed			2	1+	1		1	1
91	An. gambiae s.l	1					gravid	2	1+	1		1	1
92	An. gambiae s.l	1		unfed				2	1+	1		3	1
93	An. gambiae s.l	1		unfed				2	1+	1		1	2
96	An. gambiae s.l	1					gravid	2	1+	1		1	2
101	An. gambiae s.l	1				half gravid		2	1+	1		3	2
105	An. gambiae s.l	1				half gravid		2	1+	1		2	1
106	An. gambiae s.l	1			fresh feed			1		1		1	1
107	An. gambiae s.l	1					gravid	1		1		1	1
108	An. gambiae s.l	1		unfed				1		1		1	1
109	An. gambiae s.l	1			fresh feed			1		1		1	1
111	An. gambiae s.l	1		unfed				1		1		1	1
114	An. gambiae s.l	1				halfgravid		1		1		1	1
115	An. gambiae s.l	1		unfed				1		1		1	1
116	An. gambiae s.l	1				halfgravid		1		1		1	1
117	An. gambiae s.l	1		unfed				1		1		1	1
118	An. gambiae s.l	1					gravid	1		1		1	1
119	An. gambiae s.l	1		unfed				1		1		1	1
120	An. gambiae s.l	1		unfed				1		1		1	1
121	An. gambiae s.l	1		unfed				1		1		1	1
122	An. gambiae s.l	1		unfed				1		1		1	1
123	An. gambiae s.l	1		unfed				1		1		1	1
124	An. gambiae s.l	1		unfed				1		1		1	1
125	An. gambiae s.l	1			fresh feed			1		1		1	1
126	An. gambiae s.l	1			fresh feed			1		1		1	1
127	An. gambiae s.l	1		unfed				1		1		1	1
128	An. gambiae s.l	1		unfed				1		1		1	1
129	An. gambiae s.l	1				halfgravid		1		1		1	1
130	An. gambiae s.l	1		unfed				1		1		1	1
132	An. gambiae s.l	1			fresh feed			1		1		1	1
133	An. gambiae s.l	1		unfed				1		1		1	1
134	An. gambiae s.l	1			fresh feed			1		1		1	1
137	An. gambiae s.l	1					gravid	1		1		1	1
138	An. gambiae s.l	1		unfed				1		1		1	1
139	An. gambiae s.l	1		unfed				1		1		1	1
140	An. gambiae s.l	1		unfed				1		1		1	1
141	An. gambiae s.l	1		unfed				1		1		1	1
143	An. gambiae s.l	1					gravid	1		1		1	1
144	An. gambiae s.l	1		unfed				1		1		1	1
145	An. gambiae s.l	1					gravid	1		1		1	1
146	An. gambiae s.l	1			fresh feed			1		1		1	1
147	An. gambiae s.l	1			fresh feed			1		1		1	1
148	An. gambiae s.l	1		unfed				1		1		1	1
149	An. gambiae s.l	1					gravid	1		1		1	1
150	An. gambiae s.l	1		unfed				1		1		1	1
151	An. gambiae s.l	1		unfed				1		1		1	1
152	An. gambiae s.l	1					gravid	1		1		1	1
153	An. gambiae s.l	1					gravid	1		1		1	1
156	An. gambiae s.l	1					gravid	1		1		1	1
157	An. gambiae s.l	1					gravid	1		1		1	1
158	An. gambiae s.l	1					gravid	1		1		1	1
159	An. gambiae s.l	1			fresh feed			1		1		1	1
160	An. gambiae s.l	1		unfed				1		1		1	1
161	An. gambiae s.l	1			fresh feed			1		1		1	1
162	An. gambiae s.l	1		unfed				1		1		1	1
163	An. gambiae s.l	1					gravid	1		1		1	1
164	An. gambiae s.l	1			fresh feed			1		1		1	1
167	An. gambiae s.l	1					gravid	1		1		1	1
168	An. gambiae s.l	1			fresh feed			1		1		1	1
169	An. gambiae s.l	1					gravid	1		1		1	1
171	An. gambiae s.l	1		unfed				1		1		1	1
172	An. gambiae s.l	1		unfed				1		1		1	1
173	An. gambiae s.l	1			fresh feed			1		1		1	1
174	An. gambiae s.l	1			fresh feed			1		1		1	1
175	An. gambiae s.l	1					gravid	1		1		1	1
176	An. gambiae s.l	1		unfed				1		1		1	1
177	An. gambiae s.l	1					gravid	1		1		1	1
179	An. gambiae s.l	1					gravid	1		1		1	1
180	An. gambiae s.l	1			fresh feed			1		1		1	1
181	An. gambiae s.l	1		unfed				1		1		1	1
182	An. gambiae s.l	1		unfed				1		1		1	1
183	An. gambiae s.l	1			fresh feed			1		1		1	1
184	An. gambiae s.l	1			fresh feed			1		1		1	1
185	An. gambiae s.l	1			fresh feed			1		1		1	1
186	An. gambiae s.l	1					gravid	1		1		1	1
187	An. gambiae s.l	1		unfed				1		1		1	1
188	An. gambiae s.l	1			fresh feed			1		1		1	1
190	An. gambiae s.l	1		unfed				1		1		1	1
191	An. gambiae s.l	1					gravid	1		1		1	1
192	An. gambiae s.l	1					gravid	1		1		1	1
193	An. gambiae s.l	1			fresh feed			1		1		1	1
194	An. gambiae s.l	1					gravid	1		1		1	1
195	An. gambiae s.l	1		unfed				1		1		1	1
201	An. gambiae s.l	1		unfed				1		1		1	1
204	An. gambiae s.l	1					gravid	1		1		1	1
205	An. gambiae s.l	1					gravid	1		1		1	1
207	An. gambiae s.l	1					gravid	1		1		2	1
211	An. gambiae s.l	1					gravid	1		1		2	1
212	An. gambiae s.l	1					gravid	1		1		2	1
213	An. gambiae s.l	1			fresh feed			1		1		2	1
214	An. gambiae s.l	1						1		1		2	1
218	An. gambiae s.l	1					gravid	1		1		2	1
219	An. gambiae s.l	1			fresh feed			1		1		2	1
220	An. gambiae s.l	1		unfed				1		1		2	1
222	An. gambiae s.l	1		unfed				1		1		2	1
223	An. gambiae s.l	1			fresh feed			1		1		2	1
224	An. gambiae s.l	1			fresh feed			1		1		2	1
225	An. gambiae s.l	1			fresh feed			1		1		2	1
227	An. gambiae s.l	1		unfed				1		1		2	1
229	An. gambiae s.l	1					gravid	1		1		2	1
233	An. gambiae s.l	1			fresh feed			1		1		2	1
234	An. gambiae s.l	1		unfed				1		1		2	1
235	An. gambiae s.l	1		unfed				1		1		2	1
236	An. gambiae s.l	1		unfed				1		1		2	1
237	An. gambiae s.l	1					gravid	1		1		2	1
238	An. gambiae s.l	1				halfgravid		1		1		2	1
239	An. gambiae s.l	1			fresh feed			1		1		2	1
241	An. gambiae s.l	1		unfed				1		1		2	1
242	An. gambiae s.l	1				halfgravid		1		1		2	1
243	An. gambiae s.l	1			fresh feed			1		1		2	1
244	An. gambiae s.l	1		unfed				1		1		2	1
245	An. gambiae s.l	1		unfed				1		1		2	1
246	An. gambiae s.l	1		unfed				1		1		2	1
247	An. gambiae s.l	1		unfed				1		1		2	1
249	An. gambiae s.l	1			fresh feed			1		1		2	1
250	An. gambiae s.l	1					gravid	1		1		2	1
251	An. gambiae s.l	1					gravid	1		1		2	1
252	An. gambiae s.l	1					gravid	1		1		2	1
253	An. gambiae s.l	1			fresh feed			1		1		2	1
254	An. gambiae s.l	1					gravid	1		1		2	1
255	An. gambiae s.l	1					gravid	1		1		2	1
256	An. gambiae s.l	1					gravid	1		1		2	1
257	An. gambiae s.l	1		unfed				1		1		2	1
258	An. gambiae s.l	1			fresh feed			1		1		2	1
259	An. gambiae s.l	1					gravid	1		1		2	1
260	An. gambiae s.l	1					gravid	1		1		2	1
261	An. gambiae s.l	1		unfed				1		1		2	1
264	An. gambiae s.l	1					gravid	1		1		2	1
265	An. gambiae s.l	1					gravid	1		1		2	1
266	An. gambiae s.l	1					gravid	1		1		2	1
267	An. gambiae s.l	1		unfed				1		1		2	1
268	An. gambiae s.l	1		unfed				1		1		2	1
269	An. gambiae s.l	1					gravid	1		1		2	1
270	An. longpalis	1					gravid	1		1		2	1
271	An. gambiae s.l	1		unfed				1		1		3	1
272	An. gambiae s.l	1		unfed				1		1		3	1
273	An. gambiae s.l	1		unfed				1		1		3	1
284	An. gambiae s.l	1		unfed				1		1		3	1
285	An. gambiae s.l	1			fresh feed			1		1		3	1
288	An. gambiae s.l	1			fresh feed			1		1		3	1
290	An. gambiae s.l	1		unfed				1		1		3	1
293	An. gambiae s.l	1				halfgravid		1		1		3	1
294	An. gambiae s.l	1		unfed				1		1		3	1
295	An. gambiae s.l	1		unfed				1		1		3	1
297	An. gambiae s.l	1		unfed				1		1		3	1
298	An. gambiae s.l	1		unfed				1		1		3	1
299	An. gambiae s.l	1		unfed				1		1		3	1
300	An. gambiae s.l	1			fresh feed			1		1		3	1
301	An. gambiae s.l	1		unfed				1		1		3	1
302	An. gambiae s.l	1					gravid	1		1		3	1
309	An. gambiae s.l	1		unfed				1		1		3	1
311	An. gambiae s.l	1		unfed				1		1		3	1
316	An. gambiae s.l	1		unfed				1		1		3	1
317	An. gambiae s.l	1			fresh feed			1		1		3	1
318	An. gambiae s.l	1			fresh feed			1		1		3	1
319	An. gambiae s.l	1		unfed				1		1		3	1
320	An. gambiae s.l	1					gravid	1		1		3	1
321	An. gambiae s.l	1					gravid	1		1		3	1
322	An. gambiae s.l	1			fresh feed			1		1		3	1
323	An. gambiae s.l	1					gravid	1		1		3	1
325	An. gambiae s.l	1		unfed				1		1		3	1
326	An. gambiae s.l	1			fresh feed			1		1		3	1
327	An. gambiae s.l	1			fresh feed			1		1		3	1
330	An. gambiae s.l	1		unfed				1		1		3	1
332	An. azaniae	1					gravid	1		1		3	1
333	An. gambiae s.l	1		unfed				1		1		3	1
335	An. gambiae s.l	1					gravid	1		1		3	1
336	An. gambiae s.l	1					gravid	1		1		3	1
337	An. gambiae s.l	1					gravid	1		1		3	1
338	An. gambiae s.l	1					gravid	1		1		3	1
340	An. gambiae s.l	1		unfed				1		1		1	2
341	An. gambiae s.l	1		unfed				1		1		1	2
342	An. gambiae s.l	1		unfed				1		1		1	2
344	An. gambiae s.l	1					gravid	1		1		1	2
345	An. gambiae s.l	1		unfed				1		1		1	2
347	An. gambiae s.l	1		unfed				1		1		1	2
348	An. gambiae s.l	1		unfed				1		1		1	1
349	An. gambiae s.l	1					gravid	1		1		1	2
350	An. gambiae s.l	1		unfed				1		1		1	2
353	An. gambiae s.l	1		unfed				1		1		1	2
354	An. gambiae s.l	1			fresh feed			1		1		1	2
355	An. gambiae s.l	1		unfed				1		1		1	2
356	An. gambiae s.l	1		unfed				1		1		1	2
359	An. gambiae s.l	1			fresh feed			1		1		1	2
360	An. gambiae s.l	1			fresh feed			1		1		1	2
361	An. gambiae s.l	1			fresh feed			1		1		1	2
364	An. gambiae s.l	1		unfed				1		1		1	2
365	An. gambiae s.l	1		unfed				1		1		1	2
366	An. gambiae s.l	1		unfed				1		1		1	2
367	An. gambiae s.l	1			fresh feed			1		1		1	2
368	An. gambiae s.l	1		unfed				1		1		1	2
369	An. gambiae s.l	1		unfed				1		1		1	2
370	An. gambiae s.l	1		unfed				1		1		1	2
371	An. gambiae s.l	1		unfed				1		1		1	2
372	An. gambiae s.l	1					gravid	1		1		1	2
373	An. gambiae s.l	1					gravid	1		1		1	2
374	An. gambiae s.l	1			fresh feed			1		1		1	2
375	An. gambiae s.l	1			fresh feed			1		1		1	2
376	An. gambiae s.l	1		unfed				1		1		1	2
377	An. gambiae s.l	1			fresh feed			1		1		1	2
378	An. gambiae s.l	1		unfed				1		1		1	2
380	An. gambiae s.l	1			fresh feed			1		1		1	2
381	An. gambiae s.l	1			fresh feed			1		1		1	2
382	An. gambiae s.l	1			fresh feed			1		1		1	2
383	An. gambiae s.l	1		unfed				1		1		1	2
384	An. gambiae s.l	1					gravid	1		1		1	2
385	An. gambiae s.l	1					gravid	1		1		1	2
388	An. gambiae s.l	1			fresh feed			1		1		1	2
389	An. gambiae s.l	1			fresh feed			1		1		1	2
390	An. gambiae s.l	1		unfed				1		1		1	2
391	An. gambiae s.l	1		unfed				1		1		1	2
392	An. gambiae s.l	1				half gravid		1		1		1	2
393	An. gambiae s.l	1		unfed				1		1		1	2
394	An. gambiae s.l	1				half gravid		1		1		1	2
395	An. gambiae s.l	1						1		1		1	2
396	An. gambiae s.l	1						1		1		1	2
398	An. gambiae s.l	1					gravid	1		1		1	2
399	An. gambiae s.l	1					gravid	1		1		1	2
400	An. gambiae s.l	1			fresh feed			1		1		2	2
403	An. gambiae s.l	1				halfgravid		1		1		2	2
404	An. gambiae s.l	1			fresh feed			1		1		2	2
405	An. gambiae s.l	1		unfed				1		1		2	2
406	An. gambiae s.l	1			fresh feed			1		1		2	2
408	An. gambiae s.l	1		unfed				1		1		2	2
409	An. gambiae s.l	1		unfed				1		1		2	2
410	An. gambiae s.l	1		unfed				1		1		2	2
411	An. gambiae s.l	1					gravid	1		1		2	2
412	An. gambiae s.l	1			fresh feed			1		1		2	2
413	An. gambiae s.l	1			fresh feed			1		1		2	2
414	An. gambiae s.l	1			fresh feed			1		1		2	2
415	An. gambiae s.l	1					gravid	1		1		2	2
416	An. gambiae s.l	1					gravid	1		1		2	2
417	An. gambiae s.l	1					gravid	1		1		2	2
418	An. gambiae s.l	1					gravid	1		1		2	2
419	An. gambiae s.l	1		unfed				1		1		3	2
420	An. gambiae s.l	1					gravid	1		1		3	2
421	An. gambiae s.l	1					gravid	1		1		3	2
422	An. gambiae s.l	1				half gravid		1		1		3	2
423	An. gambiae s.l	1						1		1		3	2
425	An. gambiae s.l	1					gravid	1		1		3	2
426	An. gambiae s.l	1					gravid	1		1		3	2
427	An. gambiae s.l	1		unfed				1		1		1	1
428	An. gambiae s.l	1		unfed				1		1		1	1
431	An. gambiae s.l	1		unfed				1		1		1	1
432	An. gambiae s.l	1					gravid	1		1		1	1
433	An. gambiae s.l	1		unfed				1		1		1	1
435	An. gambiae s.l	1		unfed				1		1		1	1
436	An. gambiae s.l	1					gravid	1		1		1	1
437	An. gambiae s.l	1		unfed				1		1		1	1
439	An. gambiae s.l	1			fresh feed			1		1		1	1
440	An. gambiae s.l	1		unfed				1		1		1	1
441	An. gambiae s.l	1		unfed				1		1		1	1
442	An. gambiae s.l	1					gravid	1		1		1	1
443	An. gambiae s.l	1					gravid	1		1		1	1
446	An. gambiae s.l	1					gravid	1		1		1	1
447	An. gambiae s.l	1		unfed				1		1		1	1
448	An. gambiae s.l	1		unfed				1		1		1	1
450	An. gambiae s.l	1		unfed				1		1		1	1
451	An. gambiae s.l	3		unfed				1		1		1	1
453	An. gambiae s.l	1		unfed				1		1		1	1
456	An. gambiae s.l	1						1		1		2	1
457	An. gambiae s.l	1		unfed				1		1		2	1
458	An. gambiae s.l	1		unfed				1		1		2	1
461	An. gambiae s.l	1		unfed				1		1		2	1
462	An. gambiae s.l	1		unfed				1		1		2	1
463	An. gambiae s.l	1						1		1		2	1
464	An. gambiae s.l	1		unfed				1		1		2	1
466	An. gambiae s.l	1					gravid	3		1		3	1
470	An. gambiae s.l	1			fresh feed			3		1		1	1
473	An. gambiae s.l	1		unfed				3		1		1	1
476	An. gambiae s.l	1					gravid	3		1		1	1
477	An. gambiae s.l	1					gravid	3		1		1	1
478	An. gambiae s.l	1					gravid	3		1		1	1
479	An. gambiae s.l	1		unfed				3		1		1	1
480	An. gambiae s.l	1		unfed				3		1		1	1
481	An. gambiae s.l	1		unfed				3		1		1	1
482	An. gambiae s.l	1		unfed				3		1		1	1
485	An. gambiae s.l	1			fresh feed			3		1		1	1
486	An. gambiae s.l	1		unfed				3		1		1	1
487	An. gambiae s.l	1			fresh feed			3		1		1	1
489	An. gambiae s.l	1			fresh feed			3		1		1	1
490	An. gambiae s.l	1					gravid	3		1		1	1
492	An. gambiae s.l	1				half gravid		3		1		1	1
493	An. gambiae s.l	1				half gravid		3		1		1	1
494	An. gambiae s.l	1					gravid	3		1		1	1
495	An. gambiae s.l	1				half gravid		3		1		1	1
496	An. gambiae s.l	1		unfed				3		1		1	1
497	An. gambiae s.l	3				half gravid		3		1		1	1
498	An. gambiae s.l	3					gravid	3		1		1	1
499	An. gambiae s.l	3		unfed				3		1		1	1
500	An. gambiae s.l	3		unfed				3		1		1	1
501	An. gambiae s.l	3			fresh feed			3		1		1	1
502	An. gambiae s.l	3			fresh feed			3		1		1	1
503	An. gambiae s.l	3					gravid	3		1		1	1
504	An. gambiae s.l	3					gravid	3		1		1	1
505	An. gambiae s.l	3		unfed				3		1		1	1
506	An. gambiae s.l	2		unfed				3		1		1	1
509	An. gambiae s.l	2					gravid	3		1		1	1
510	An. gambiae s.l	2					gravid	3		1		1	1
511	An. gambiae s.l	2		unfed				3		1		1	1
512	An. gambiae s.l	2		unfed				3		1		1	1
513	An. gambiae s.l	2		unfed				3		1		1	1
514	An. gambiae s.l	2		unfed				3		1		1	1
515	An. gambiae s.l	2					gravid	3		1		1	1
7	An. gambiae s.l	2					gravid	3		1		1	1
9	An. gambiae s.l	2		unfed				3		1		1	1
11	An. gambiae s.l	2		unfed				3		1		1	1
17	An. gambiae s.l	2				half gravid		3		1		1	1
22	An. gambiae s.l	2					gravid	3		1		1	1
25	An. gambiae s.l	2				half gravid		3		1		1	1
27	An. gambiae s.l	2				half gravid		3		1		1	1
29	An. gambiae s.l	2					gravid	3		1		1	1
32	An. gambiae s.l	2				half gravid		3		1		1	1
34	An. gambiae s.l	2		unfed				3		1		1	1
38	An. gambiae s.l	2						3		1		1	1
42	An. gambiae s.l	2					gravid	3		1		1	1
44	An. gambiae s.l	2			fresh feed			3		1		1	1
49	An. gambiae s.l	2		unfed				3		1		1	1
51	An. gambiae s.l	2		unfed				3		1		1	1
54	An. gambiae s.l	2		unfed				3		1		1	1
58	An. gambiae s.l	2				half gravid		3		1		1	1
61	An. gambiae s.l	2				half gravid		3		1		1	1
77	An. gambiae s.l	2					gravid	3		1		1	1
83	An. gambiae s.l	2						3		1		1	1
95	An. gambiae s.l	2		unfed		half gravid		3		1		1	1
97	An. gambiae s.l	2		unfed				3		1		1	1
99	An. gambiae s.l	2		unfed				3		1		1	1
103	An. gambiae s.l	2		unfed				3		1		1	1
104	An. gambiae s.l	2			fresh feed			3		1		1	1
110	An. gambiae s.l	2		unfed				3		1		1	1
112	An. gambiae s.l	2		unfed				3		1		1	1
131	An. gambiae s.l	2				half gravid		3		1		1	1
135	An. gambiae s.l	2					gravid	3		1		1	1
154	An. gambiae s.l	2				half gravid		3		1		1	1
155	An. gambiae s.l	2			fresh feed			3		1		1	1
165	An. gambiae s.l	2					gravid	3		1		1	1
166	An. gambiae s.l	2					gravid	3		1		1	1
170	An. gambiae s.l	2			fresh feed			3		1		1	1
178	An. gambiae s.l	2					gravid	3		1		1	1
189	An. gambiae s.l	2					gravid	3		1		1	1
196	An. gambiae s.l	2					gravid	3		1		1	1
200	An. gambiae s.l	2			fresh feed			3		1		1	1
202	An. gambiae s.l	2		unfed				3		1		1	1
203	An. gambiae s.l	2					gravid	3		1		1	1
206	An. gambiae s.l	2				half gravid		3		1		1	1
208	An. gambiae s.l	2					gravid	3		1		1	1
210	An. gambiae s.l	2		unfed				3		1		1	1
215	An. gambiae s.l	2		unfed				3		1		1	1
217	An. gambiae s.l	2		unfed				3		1		1	1
226	An. gambiae s.l	2		unfed				3		1		1	1
228	An. gambiae s.l	2						3		1		1	1
230	An. gambiae s.l	2					gravid	3		1		1	1
231	An. gambiae s.l	2				half gravid		3		1		1	1
232	An. gambiae s.l	2		unfed				3		1		1	1
240	An. gambiae s.l	2		unfed				3		1		1	1
248	An. gambiae s.l	2				half gravid		3		1		1	1
262	An. gambiae s.l	2					gravid	3		1		1	1
263	An. gambiae s.l	2					gravid	3		1		1	1
274	An. gambiae s.l	2					gravid	3		1		1	1
275	An. gambiae s.l	2				half gravid		3		1		1	1
277	An. gambiae s.l	2					gravid	3		1		1	1
279	An. gambiae s.l	2			fresh feed			3		1		1	1
280	An. gambiae s.l	2				half gravid		3		1		1	1
281	An. gambiae s.l	2					gravid	3		1		1	1
282	An. gambiae s.l	2						3		1		1	1
283	An. gambiae s.l	2					gravid	3		1		1	1
286	An. gambiae s.l	2				half gravid		3		1		1	1
287	An. gambiae s.l	2						3		1		1	1
289	An. gambiae s.l	2						3		1		1	1
291	An. gambiae s.l	2				half gravid		3		1		1	1
292	An. gambiae s.l	2					gravid	3		1		1	1
296	An. gambiae s.l	2					gravid	3		1		1	1
303	An. gambiae s.l	2					gravid	3		1		1	1
304	An. gambiae s.l	2						3		1		1	1
306	An. gambiae s.l	2				half gravid		3		1		1	1
307	An. gambiae s.l	2				half gravid		3		1		1	1
308	An. gambiae s.l	2		unfed				3		1		2	1
310	An. gambiae s.l	2					gravid	3		1		2	1
312	An. gambiae s.l	2					gravid	3		1		2	1
313	An. gambiae s.l	2					gravid	3		1		2	1
314	An. gambiae s.l	2					gravid	3		1		2	1
315	An. gambiae s.l	2		unfed				3		1		2	1
324	An. gambiae s.l	2					gravid	3		1		2	1
328	An. gambiae s.l	2				half gravid		3		1		2	1
329	An. gambiae s.l	2				half gravid		3		1		2	1
334	An. gambiae s.l	2					gravid	3		1		2	1
339	An. gambiae s.l	2				half gravid		3		1		2	1
343	An. gambiae s.l	2					gravid	3		1		2	1
346	An. gambiae s.l	2			fresh feed			3		1		2	1
351	An. gambiae s.l	2		unfed				3		1		2	1
352	An. gambiae s.l	2		unfed				3		1		2	1
358	An. gambiae s.l	2					gravid	3		1		2	1
362	An. gambiae s.l	2				half gravid		3		1		2	1
363	An. gambiae s.l	2				half gravid		3		1		2	1
379	An. gambiae s.l	2					gravid	3		1		2	1
386	An. gambiae s.l	2			fresh feed			3		1		2	1
387	An. gambiae s.l	2		unfed				3		1		3	1
397	An. gambiae s.l	2					gravid	3		1		3	1
402	An. gambiae s.l	2					gravid	3		1		3	1
407	An. gambiae s.l	2					gravid	3		1		3	1
424	An. gambiae s.l	2		unfed				3		1		3	1
429	An. gambiae s.l	2					gravid	3		1		3	1
434	An. gambiae s.l	2					gravid	3		1		3	1
438	An. gambiae s.l	2			fresh feed			3		1		3	1
444	An. gambiae s.l	2			fresh feed			3		1		3	1
445	An. gambiae s.l	2				half gravid		3		1		3	1
449	An. gambiae s.l	2				half gravid		3		1		3	1
452	An. gambiae s.l	2					gravid	3		1		3	1
454	An. gambiae s.l	2					gravid	3		1		3	1
455	An. gambiae s.l	2		unfed				3		1		3	1
459	An. gambiae s.l	2			fresh feed			3		1		3	1
460	An. gambiae s.l	2					gravid	3		1		3	1
465	An. gambiae s.l	2				half gravid		3		1		3	1
467	An. gambiae s.l	2				half gravid		3		1		3	1
469	An. gambiae s.l	2						3		1		3	1
472	An. gambiae s.l	2				half gravid		3		1		1	2
474	An. gambiae s.l	2			fresh feed			3		1		1	2
375	An. gambiae s.l	2				half gravid		3		1		1	2
484	An. gambiae s.l	2					gravid	3		1		1	2
488	An. gambiae s.l	2		unfed				3		1		1	2
491	An. gambiae s.l	2				half gravid		3		1		1	2
507	An. gambiae s.l	2		unfed				3		1		1	2
508	An. gambiae s.l	2		unfed				3		1		1	2
516	An. gambiae s.l	2		unfed				3		1		1	2
4	An. pretorenesis	3					gravid	3		1		1	2
10	An. gambiae s.l	3						3		1		1	2
13	An. pretorenesis	3				half gravid		3		1		1	2
16	An. gambiae s.l	3						3		1		1	2
28	An. pretorenesis	3						3		1		1	2
33	An. gambiae s.l	3						3		1		1	2
37	An. gambiae s.l	3				half gravid		3		1		1	2
43	An. gambiae s.l	3						3		1		1	2
50	An. gambiae s.l	3					gravid	3		1		1	2
55	An. pretorenesis	3			fresh feed			3		1		1	2
63	An. pretorenesis	3					gravid	3		1		2	2
69	An. cinercus	3				half gravid		3		1		2	2
78	An. gambiae s.l	3			fresh feed			3		1		2	2
79	An. gambiae s.l	3				half gravid		3		1		2	2
80	An. gambiae s.l	3					gravid	3		1		2	2
81	An. gambiae s.l	1			fresh feed			3		1		2	2
82	An. gambiae s.l	3			fresh feed			3		1		2	2
94	An. gambiae s.l	1					gravid	3		1		2	2
98	An. gambiae s.l	1		unfed				3		1		2	2
100	An. gambiae s.l	1			fresh feed			3		1		2	2
102	An. gambiae s.l	1				half gravid		3		1		2	2
113	An. pretorenesis	1			fresh feed			3		1		2	2
136	An. pretorenesis	1		unfed				3		1		2	2
142	An. cinercus	1				half gravid		3		1		2	2
197	An. gambiae s.l	1				half gravid		3		1		2	2
198	An. gambiae s.l	3				half gravid		3		1		2	2
199	An. gambiae s.l	3				half gravid		3		1		2	2
209	An. gambiae s.l	3			fresh feed			3		1		3	2
216	An. gambiae s.l	3					gravid	3		1		3	2
276	An. gambiae s.l	3					gravid	3		1		3	2
278	An. gambiae s.l	3		unfed				3		1		3	2
305	An. gambiae s.l	3		unfed		half gravid		3		1		3	2
357	An. gambiae s.l	3			fresh feed			3		1		3	2
401	An. gambiae s.l	3						3		1		3	2
430	An. azaniae	3					gravid	3		1		3	2
468	An. gambiae s.l	3					gravid	3		1		3	2
471	An. nilli	3					gravid	3		1		3	2
483	An. gambiae s.l	1			fresh feed			3		1		3	2
331	An. gambiae s.l	3				half gravid		3		1		3	2

## Sheet: (Sheet1)Subtotal Result
iD	Anopheles species	Parity (1=parous, 2=nulliparous ,3=not detected
1	An. gambiae s.l	1
1 Total	0	1
2	An. gambiae s.l	1
2 Total	0	1
3	An. pretorenesis	1
3 Total	0	1
4	An. pretorenesis	3
4 Total	0	3
5	An. gambiae s.l	1
5 Total	0	1
6	An. gambiae s.l	1
6 Total	0	1
7	An. gambiae s.l	2
7 Total	0	2
8	An. gambiae s.l	1
8 Total	0	1
9	An. gambiae s.l	2
9 Total	0	2
10	An. gambiae s.l	3
10 Total	0	3
11	An. gambiae s.l	2
11 Total	0	2
12	An. gambiae s.l	1
12 Total	0	1
13	An. pretorenesis	3
13 Total	0	3
14	An. gambiae s.l	1
14 Total	0	1
15	An. gambiae s.l	1
15 Total	0	1
16	An. gambiae s.l	3
16 Total	0	3
17	An. gambiae s.l	2
17 Total	0	2
18	An. gambiae s.l	1
18 Total	0	1
19	An. gambiae s.l	1
19 Total	0	1
20	An. gambiae s.l	1
20 Total	0	1
21	An. gambiae s.l	1
21 Total	0	1
22	An. gambiae s.l	2
22 Total	0	2
23	An. gambiae s.l	1
23 Total	0	1
24	An. gambiae s.l	1
24 Total	0	1
25	An. gambiae s.l	2
25 Total	0	2
26	An. gambiae s.l	1
26 Total	0	1
27	An. gambiae s.l	2
27 Total	0	2
28	An. pretorenesis	3
28 Total	0	3
29	An. gambiae s.l	2
29 Total	0	2
30	An. gambiae s.l	1
30 Total	0	1
31	An. gambiae s.l	1
31 Total	0	1
32	An. gambiae s.l	2
32 Total	0	2
33	An. gambiae s.l	3
33 Total	0	3
34	An. gambiae s.l	2
34 Total	0	2
35	An. gambiae s.l	1
35 Total	0	1
36	An. gambiae s.l	1
36 Total	0	1
37	An. gambiae s.l	3
37 Total	0	3
38	An. gambiae s.l	2
38 Total	0	2
39	An. gambiae s.l	1
39 Total	0	1
40	An. gambiae s.l	1
40 Total	0	1
41	An. gambiae s.l	1
41 Total	0	1
42	An. gambiae s.l	2
42 Total	0	2
43	An. gambiae s.l	3
43 Total	0	3
44	An. gambiae s.l	2
44 Total	0	2
45	An. gambiae s.l	1
45 Total	0	1
46	An. gambiae s.l	1
46 Total	0	1
47	An. gambiae s.l	1
47 Total	0	1
48	An. gambiae s.l	1
48 Total	0	1
49	An. gambiae s.l	2
49 Total	0	2
50	An. gambiae s.l	3
50 Total	0	3
51	An. gambiae s.l	2
51 Total	0	2
52	An. gambiae s.l	1
52 Total	0	1
53	An. gambiae s.l	1
53 Total	0	1
54	An. gambiae s.l	2
54 Total	0	2
55	An. pretorenesis	3
55 Total	0	3
56	An. gambiae s.l	1
56 Total	0	1
57	An. gambiae s.l	1
57 Total	0	1
58	An. gambiae s.l	2
58 Total	0	2
59	An. gambiae s.l	1
59 Total	0	1
60	An. gambiae s.l	1
60 Total	0	1
61	An. gambiae s.l	2
61 Total	0	2
62	An. gambiae s.l	1
62 Total	0	1
63	An. pretorenesis	3
63 Total	0	3
64	An. gambiae s.l	1
64 Total	0	1
65	An. gambiae s.l	1
65 Total	0	1
66	An. gambiae s.l	1
66 Total	0	1
67	An. gambiae s.l	1
67 Total	0	1
68	An. gambiae s.l	1
68 Total	0	1
69	An. cinercus	3
69 Total	0	3
70	An. gambiae s.l	1
70 Total	0	1
71	An. gambiae s.l	1
71 Total	0	1
72	An. gambiae s.l	1
72 Total	0	1
73	An. gambiae s.l	1
73 Total	0	1
74	An. gambiae s.l	1
74 Total	0	1
75	An. gambiae s.l	1
75 Total	0	1
76	An. gambiae s.l	1
76 Total	0	1
77	An. gambiae s.l	2
77 Total	0	2
78	An. gambiae s.l	3
78 Total	0	3
79	An. gambiae s.l	3
79 Total	0	3
80	An. gambiae s.l	3
80 Total	0	3
81	An. gambiae s.l	3
81 Total	0	3
82	An. gambiae s.l	3
82 Total	0	3
83	An. gambiae s.l	2
83 Total	0	2
84	An. gambiae s.l	1
84 Total	0	1
85	An. gambiae s.l	1
85 Total	0	1
86	An. gambiae s.l	1
86 Total	0	1
87	An. gambiae s.l	1
87 Total	0	1
88	An. gambiae s.l	1
88 Total	0	1
89	An. gambiae s.l	1
89 Total	0	1
90	An. gambiae s.l	1
90 Total	0	1
91	An. gambiae s.l	1
91 Total	0	1
92	An. gambiae s.l	1
92 Total	0	1
93	An. gambiae s.l	1
93 Total	0	1
94	An. gambiae s.l	3
94 Total	0	3
95	An. gambiae s.l	2
95 Total	0	2
96	An. gambiae s.l	1
96 Total	0	1
97	An. gambiae s.l	2
97 Total	0	2
98	An. gambiae s.l	3
98 Total	0	3
99	An. gambiae s.l	2
99 Total	0	2
100	An. gambiae s.l	3
100 Total	0	3
101	An. gambiae s.l	1
101 Total	0	1
102	An. gambiae s.l	3
102 Total	0	3
103	An. gambiae s.l	2
103 Total	0	2
104	An. gambiae s.l	2
104 Total	0	2
105	An. gambiae s.l	1
105 Total	0	1
106	An. gambiae s.l	1
106 Total	0	1
107	An. gambiae s.l	1
107 Total	0	1
108	An. gambiae s.l	1
108 Total	0	1
109	An. gambiae s.l	1
109 Total	0	1
110	An. gambiae s.l	2
110 Total	0	2
111	An. gambiae s.l	1
111 Total	0	1
112	An. gambiae s.l	2
112 Total	0	2
113	An. pretorenesis	3
113 Total	0	3
114	An. gambiae s.l	1
114 Total	0	1
115	An. gambiae s.l	1
115 Total	0	1
116	An. gambiae s.l	1
116 Total	0	1
117	An. gambiae s.l	1
117 Total	0	1
118	An. gambiae s.l	1
118 Total	0	1
119	An. gambiae s.l	1
119 Total	0	1
120	An. gambiae s.l	1
120 Total	0	1
121	An. gambiae s.l	1
121 Total	0	1
122	An. gambiae s.l	1
122 Total	0	1
123	An. gambiae s.l	1
123 Total	0	1
124	An. gambiae s.l	1
124 Total	0	1
125	An. gambiae s.l	1
125 Total	0	1
126	An. gambiae s.l	1
126 Total	0	1
127	An. gambiae s.l	1
127 Total	0	1
128	An. gambiae s.l	1
128 Total	0	1
129	An. gambiae s.l	1
129 Total	0	1
130	An. gambiae s.l	1
130 Total	0	1
131	An. gambiae s.l	2
131 Total	0	2
132	An. gambiae s.l	1
132 Total	0	1
133	An. gambiae s.l	1
133 Total	0	1
134	An. gambiae s.l	1
134 Total	0	1
135	An. gambiae s.l	2
135 Total	0	2
136	An. pretorenesis	3
136 Total	0	3
137	An. gambiae s.l	1
137 Total	0	1
138	An. gambiae s.l	1
138 Total	0	1
139	An. gambiae s.l	1
139 Total	0	1
140	An. gambiae s.l	1
140 Total	0	1
141	An. gambiae s.l	1
141 Total	0	1
142	An. cinercus	3
142 Total	0	3
143	An. gambiae s.l	1
143 Total	0	1
144	An. gambiae s.l	1
144 Total	0	1
145	An. gambiae s.l	1
145 Total	0	1
146	An. gambiae s.l	1
146 Total	0	1
147	An. gambiae s.l	1
147 Total	0	1
148	An. gambiae s.l	1
148 Total	0	1
149	An. gambiae s.l	1
149 Total	0	1
150	An. gambiae s.l	1
150 Total	0	1
151	An. gambiae s.l	1
151 Total	0	1
152	An. gambiae s.l	1
152 Total	0	1
153	An. gambiae s.l	1
153 Total	0	1
154	An. gambiae s.l	2
154 Total	0	2
155	An. gambiae s.l	2
155 Total	0	2
156	An. gambiae s.l	1
156 Total	0	1
157	An. gambiae s.l	1
157 Total	0	1
158	An. gambiae s.l	1
158 Total	0	1
159	An. gambiae s.l	1
159 Total	0	1
160	An. gambiae s.l	1
160 Total	0	1
161	An. gambiae s.l	1
161 Total	0	1
162	An. gambiae s.l	1
162 Total	0	1
163	An. gambiae s.l	1
163 Total	0	1
164	An. gambiae s.l	1
164 Total	0	1
165	An. gambiae s.l	2
165 Total	0	2
166	An. gambiae s.l	2
166 Total	0	2
167	An. gambiae s.l	1
167 Total	0	1
168	An. gambiae s.l	1
168 Total	0	1
169	An. gambiae s.l	1
169 Total	0	1
170	An. gambiae s.l	2
170 Total	0	2
171	An. gambiae s.l	1
171 Total	0	1
172	An. gambiae s.l	1
172 Total	0	1
173	An. gambiae s.l	1
173 Total	0	1
174	An. gambiae s.l	1
174 Total	0	1
175	An. gambiae s.l	1
175 Total	0	1
176	An. gambiae s.l	1
176 Total	0	1
177	An. gambiae s.l	1
177 Total	0	1
178	An. gambiae s.l	2
178 Total	0	2
179	An. gambiae s.l	1
179 Total	0	1
180	An. gambiae s.l	1
180 Total	0	1
181	An. gambiae s.l	1
181 Total	0	1
182	An. gambiae s.l	1
182 Total	0	1
183	An. gambiae s.l	1
183 Total	0	1
184	An. gambiae s.l	1
184 Total	0	1
185	An. gambiae s.l	1
185 Total	0	1
186	An. gambiae s.l	1
186 Total	0	1
187	An. gambiae s.l	1
187 Total	0	1
188	An. gambiae s.l	1
188 Total	0	1
189	An. gambiae s.l	2
189 Total	0	2
190	An. gambiae s.l	1
190 Total	0	1
191	An. gambiae s.l	1
191 Total	0	1
192	An. gambiae s.l	1
192 Total	0	1
193	An. gambiae s.l	1
193 Total	0	1
194	An. gambiae s.l	1
194 Total	0	1
195	An. gambiae s.l	1
195 Total	0	1
196	An. gambiae s.l	2
196 Total	0	2
197	An. gambiae s.l	3
197 Total	0	3
198	An. gambiae s.l	3
198 Total	0	3
199	An. gambiae s.l	3
199 Total	0	3
200	An. gambiae s.l	2
200 Total	0	2
201	An. gambiae s.l	1
201 Total	0	1
202	An. gambiae s.l	2
202 Total	0	2
203	An. gambiae s.l	2
203 Total	0	2
204	An. gambiae s.l	1
204 Total	0	1
205	An. gambiae s.l	1
205 Total	0	1
206	An. gambiae s.l	2
206 Total	0	2
207	An. gambiae s.l	1
207 Total	0	1
208	An. gambiae s.l	2
208 Total	0	2
209	An. gambiae s.l	3
209 Total	0	3
210	An. gambiae s.l	2
210 Total	0	2
211	An. gambiae s.l	1
211 Total	0	1
212	An. gambiae s.l	1
212 Total	0	1
213	An. gambiae s.l	1
213 Total	0	1
214	An. gambiae s.l	1
214 Total	0	1
215	An. gambiae s.l	2
215 Total	0	2
216	An. gambiae s.l	3
216 Total	0	3
217	An. gambiae s.l	2
217 Total	0	2
218	An. gambiae s.l	1
218 Total	0	1
219	An. gambiae s.l	1
219 Total	0	1
220	An. gambiae s.l	1
220 Total	0	1
222	An. gambiae s.l	1
222 Total	0	1
223	An. gambiae s.l	1
223 Total	0	1
224	An. gambiae s.l	1
224 Total	0	1
225	An. gambiae s.l	1
225 Total	0	1
226	An. gambiae s.l	2
226 Total	0	2
227	An. gambiae s.l	1
227 Total	0	1
228	An. gambiae s.l	2
228 Total	0	2
229	An. gambiae s.l	1
229 Total	0	1
230	An. gambiae s.l	2
230 Total	0	2
231	An. gambiae s.l	2
231 Total	0	2
232	An. gambiae s.l	2
232 Total	0	2
233	An. gambiae s.l	1
233 Total	0	1
234	An. gambiae s.l	1
234 Total	0	1
235	An. gambiae s.l	1
235 Total	0	1
236	An. gambiae s.l	1
236 Total	0	1
237	An. gambiae s.l	1
237 Total	0	1
238	An. gambiae s.l	1
238 Total	0	1
239	An. gambiae s.l	1
239 Total	0	1
240	An. gambiae s.l	2
240 Total	0	2
241	An. gambiae s.l	1
241 Total	0	1
242	An. gambiae s.l	1
242 Total	0	1
243	An. gambiae s.l	1
243 Total	0	1
244	An. gambiae s.l	1
244 Total	0	1
245	An. gambiae s.l	1
245 Total	0	1
246	An. gambiae s.l	1
246 Total	0	1
247	An. gambiae s.l	1
247 Total	0	1
248	An. gambiae s.l	2
248 Total	0	2
249	An. gambiae s.l	1
249 Total	0	1
250	An. gambiae s.l	1
250 Total	0	1
251	An. gambiae s.l	1
251 Total	0	1
252	An. gambiae s.l	1
252 Total	0	1
253	An. gambiae s.l	1
253 Total	0	1
254	An. gambiae s.l	1
254 Total	0	1
255	An. gambiae s.l	1
255 Total	0	1
256	An. gambiae s.l	1
256 Total	0	1
257	An. gambiae s.l	1
257 Total	0	1
258	An. gambiae s.l	1
258 Total	0	1
259	An. gambiae s.l	1
259 Total	0	1
260	An. gambiae s.l	1
260 Total	0	1
261	An. gambiae s.l	1
261 Total	0	1
262	An. gambiae s.l	2
262 Total	0	2
263	An. gambiae s.l	2
263 Total	0	2
264	An. gambiae s.l	1
264 Total	0	1
265	An. gambiae s.l	1
265 Total	0	1
266	An. gambiae s.l	1
266 Total	0	1
267	An. gambiae s.l	1
267 Total	0	1
268	An. gambiae s.l	1
268 Total	0	1
269	An. gambiae s.l	1
269 Total	0	1
270	An. longpalis	1
270 Total	0	1
271	An. gambiae s.l	1
271 Total	0	1
272	An. gambiae s.l	1
272 Total	0	1
273	An. gambiae s.l	1
273 Total	0	1
274	An. gambiae s.l	2
274 Total	0	2
275	An. gambiae s.l	2
275 Total	0	2
276	An. gambiae s.l	3
276 Total	0	3
277	An. gambiae s.l	2
277 Total	0	2
278	An. gambiae s.l	3
278 Total	0	3
279	An. gambiae s.l	2
279 Total	0	2
280	An. gambiae s.l	2
280 Total	0	2
281	An. gambiae s.l	2
281 Total	0	2
282	An. gambiae s.l	2
282 Total	0	2
283	An. gambiae s.l	2
283 Total	0	2
284	An. gambiae s.l	1
284 Total	0	1
285	An. gambiae s.l	1
285 Total	0	1
286	An. gambiae s.l	2
286 Total	0	2
287	An. gambiae s.l	2
287 Total	0	2
288	An. gambiae s.l	1
288 Total	0	1
289	An. gambiae s.l	2
289 Total	0	2
290	An. gambiae s.l	1
290 Total	0	1
291	An. gambiae s.l	2
291 Total	0	2
292	An. gambiae s.l	2
292 Total	0	2
293	An. gambiae s.l	1
293 Total	0	1
294	An. gambiae s.l	1
294 Total	0	1
295	An. gambiae s.l	1
295 Total	0	1
296	An. gambiae s.l	2
296 Total	0	2
297	An. gambiae s.l	1
297 Total	0	1
298	An. gambiae s.l	1
298 Total	0	1
299	An. gambiae s.l	1
299 Total	0	1
300	An. gambiae s.l	1
300 Total	0	1
301	An. gambiae s.l	1
301 Total	0	1
302	An. gambiae s.l	1
302 Total	0	1
303	An. gambiae s.l	2
303 Total	0	2
304	An. gambiae s.l	2
304 Total	0	2
305	An. gambiae s.l	3
305 Total	0	3
306	An. gambiae s.l	2
306 Total	0	2
307	An. gambiae s.l	2
307 Total	0	2
308	An. gambiae s.l	2
308 Total	0	2
309	An. gambiae s.l	1
309 Total	0	1
310	An. gambiae s.l	2
310 Total	0	2
311	An. gambiae s.l	1
311 Total	0	1
312	An. gambiae s.l	2
312 Total	0	2
313	An. gambiae s.l	2
313 Total	0	2
314	An. gambiae s.l	2
314 Total	0	2
315	An. gambiae s.l	2
315 Total	0	2
316	An. gambiae s.l	1
316 Total	0	1
317	An. gambiae s.l	1
317 Total	0	1
318	An. gambiae s.l	1
318 Total	0	1
319	An. gambiae s.l	1
319 Total	0	1
320	An. gambiae s.l	1
320 Total	0	1
321	An. gambiae s.l	1
321 Total	0	1
322	An. gambiae s.l	1
322 Total	0	1
323	An. gambiae s.l	1
323 Total	0	1
324	An. gambiae s.l	2
324 Total	0	2
325	An. gambiae s.l	1
325 Total	0	1
326	An. gambiae s.l	1
326 Total	0	1
327	An. gambiae s.l	1
327 Total	0	1
328	An. gambiae s.l	2
328 Total	0	2
329	An. gambiae s.l	2
329 Total	0	2
330	An. gambiae s.l	1
330 Total	0	1
331	An. gambiae s.l
331 Total	0	0
332	An. azaniae	1
332 Total	0	1
333	An. gambiae s.l	1
333 Total	0	1
334	An. gambiae s.l	2
334 Total	0	2
335	An. gambiae s.l	1
335 Total	0	1
336	An. gambiae s.l	1
336 Total	0	1
337	An. gambiae s.l	1
337 Total	0	1
338	An. gambiae s.l	1
338 Total	0	1
339	An. gambiae s.l	2
339 Total	0	2
340	An. gambiae s.l	1
340 Total	0	1
341	An. gambiae s.l	1
341 Total	0	1
342	An. gambiae s.l	1
342 Total	0	1
343	An. gambiae s.l	2
343 Total	0	2
344	An. gambiae s.l	1
344 Total	0	1
345	An. gambiae s.l	1
345 Total	0	1
346	An. gambiae s.l	2
346 Total	0	2
347	An. gambiae s.l	1
347 Total	0	1
348	An. gambiae s.l	1
348 Total	0	1
349	An. gambiae s.l	1
349 Total	0	1
350	An. gambiae s.l	1
350 Total	0	1
351	An. gambiae s.l	2
351 Total	0	2
352	An. gambiae s.l	2
352 Total	0	2
353	An. gambiae s.l	1
353 Total	0	1
354	An. gambiae s.l	1
354 Total	0	1
355	An. gambiae s.l	1
355 Total	0	1
356	An. gambiae s.l	1
356 Total	0	1
357	An. gambiae s.l	3
357 Total	0	3
358	An. gambiae s.l	2
358 Total	0	2
359	An. gambiae s.l	1
359 Total	0	1
360	An. gambiae s.l	1
360 Total	0	1
361	An. gambiae s.l	1
361 Total	0	1
362	An. gambiae s.l	2
362 Total	0	2
363	An. gambiae s.l	2
363 Total	0	2
364	An. gambiae s.l	1
364 Total	0	1
365	An. gambiae s.l	1
365 Total	0	1
366	An. gambiae s.l	1
366 Total	0	1
367	An. gambiae s.l	1
367 Total	0	1
368	An. gambiae s.l	1
368 Total	0	1
369	An. gambiae s.l	1
369 Total	0	1
370	An. gambiae s.l	1
370 Total	0	1
371	An. gambiae s.l	1
371 Total	0	1
372	An. gambiae s.l	1
372 Total	0	1
373	An. gambiae s.l	1
373 Total	0	1
374	An. gambiae s.l	1
374 Total	0	1
375	An. gambiae s.l	1
375 Total	0	1
376	An. gambiae s.l	1
376 Total	0	1
377	An. gambiae s.l	1
377 Total	0	1
378	An. gambiae s.l	1
378 Total	0	1
379	An. gambiae s.l	2
379 Total	0	2
380	An. gambiae s.l	1
380 Total	0	1
381	An. gambiae s.l	1
381 Total	0	1
382	An. gambiae s.l	1
382 Total	0	1
383	An. gambiae s.l	1
383 Total	0	1
384	An. gambiae s.l	1
384 Total	0	1
385	An. gambiae s.l	1
385 Total	0	1
386	An. gambiae s.l	2
386 Total	0	2
387	An. gambiae s.l	2
387 Total	0	2
388	An. gambiae s.l	1
388 Total	0	1
389	An. gambiae s.l	1
389 Total	0	1
390	An. gambiae s.l	1
390 Total	0	1
391	An. gambiae s.l	1
391 Total	0	1
392	An. gambiae s.l	1
392 Total	0	1
393	An. gambiae s.l	1
393 Total	0	1
394	An. gambiae s.l	1
394 Total	0	1
395	An. gambiae s.l	1
395 Total	0	1
396	An. gambiae s.l	1
396 Total	0	1
397	An. gambiae s.l	2
397 Total	0	2
398	An. gambiae s.l	1
398 Total	0	1
399	An. gambiae s.l	1
399 Total	0	1
400	An. gambiae s.l	1
400 Total	0	1
401	An. gambiae s.l	3
401 Total	0	3
402	An. gambiae s.l	2
402 Total	0	2
403	An. gambiae s.l	1
403 Total	0	1
404	An. gambiae s.l	1
404 Total	0	1
405	An. gambiae s.l	1
405 Total	0	1
406	An. gambiae s.l	1
406 Total	0	1
407	An. gambiae s.l	2
407 Total	0	2
408	An. gambiae s.l	1
408 Total	0	1
409	An. gambiae s.l	1
409 Total	0	1
410	An. gambiae s.l	1
410 Total	0	1
411	An. gambiae s.l	1
411 Total	0	1
412	An. gambiae s.l	1
412 Total	0	1
413	An. gambiae s.l	1
413 Total	0	1
414	An. gambiae s.l	1
414 Total	0	1
415	An. gambiae s.l	1
415 Total	0	1
416	An. gambiae s.l	1
416 Total	0	1
417	An. gambiae s.l	1
417 Total	0	1
418	An. gambiae s.l	1
418 Total	0	1
419	An. gambiae s.l	1
419 Total	0	1
420	An. gambiae s.l	1
420 Total	0	1
421	An. gambiae s.l	1
421 Total	0	1
422	An. gambiae s.l	1
422 Total	0	1
423	An. gambiae s.l	1
423 Total	0	1
424	An. gambiae s.l	2
424 Total	0	2
425	An. gambiae s.l	1
425 Total	0	1
426	An. gambiae s.l	1
426 Total	0	1
427	An. gambiae s.l	1
427 Total	0	1
428	An. gambiae s.l	1
428 Total	0	1
429	An. gambiae s.l	2
429 Total	0	2
430	An. azaniae	3
430 Total	0	3
431	An. gambiae s.l	1
431 Total	0	1
432	An. gambiae s.l	1
432 Total	0	1
433	An. gambiae s.l	1
433 Total	0	1
434	An. gambiae s.l	2
434 Total	0	2
435	An. gambiae s.l	1
435 Total	0	1
436	An. gambiae s.l	1
436 Total	0	1
437	An. gambiae s.l	1
437 Total	0	1
438	An. gambiae s.l	2
438 Total	0	2
439	An. gambiae s.l	1
439 Total	0	1
440	An. gambiae s.l	1
440 Total	0	1
441	An. gambiae s.l	1
441 Total	0	1
442	An. gambiae s.l	1
442 Total	0	1
443	An. gambiae s.l	1
443 Total	0	1
444	An. gambiae s.l	2
444 Total	0	2
445	An. gambiae s.l	2
445 Total	0	2
446	An. gambiae s.l	1
446 Total	0	1
447	An. gambiae s.l	1
447 Total	0	1
448	An. gambiae s.l	1
448 Total	0	1
449	An. gambiae s.l	2
449 Total	0	2
450	An. gambiae s.l	1
450 Total	0	1
451	An. gambiae s.l	1
451 Total	0	1
452	An. gambiae s.l	2
452 Total	0	2
453	An. gambiae s.l	1
453 Total	0	1
454	An. gambiae s.l	2
454 Total	0	2
455	An. gambiae s.l	2
455 Total	0	2
456	An. gambiae s.l	1
456 Total	0	1
457	An. gambiae s.l	1
457 Total	0	1
458	An. gambiae s.l	1
458 Total	0	1
459	An. gambiae s.l	2
459 Total	0	2
460	An. gambiae s.l	2
460 Total	0	2
461	An. gambiae s.l	1
461 Total	0	1
462	An. gambiae s.l	1
462 Total	0	1
463	An. gambiae s.l	1
463 Total	0	1
464	An. gambiae s.l	1
464 Total	0	1
465	An. gambiae s.l	2
465 Total	0	2
466	An. gambiae s.l	1
466 Total	0	1
467	An. gambiae s.l	2
467 Total	0	2
468	An. gambiae s.l	3
468 Total	0	3
469	An. gambiae s.l	2
469 Total	0	2
470	An. gambiae s.l	1
470 Total	0	1
471	An. nilli	3
471 Total	0	3
472	An. gambiae s.l	2
472 Total	0	2
473	An. gambiae s.l	1
473 Total	0	1
474	An. gambiae s.l	2
474 Total	0	2
375	An. gambiae s.l	2
375 Total	0	2
476	An. gambiae s.l	1
476 Total	0	1
477	An. gambiae s.l	1
477 Total	0	1
478	An. gambiae s.l	1
478 Total	0	1
479	An. gambiae s.l	1
479 Total	0	1
480	An. gambiae s.l	1
480 Total	0	1
481	An. gambiae s.l	1
481 Total	0	1
482	An. gambiae s.l	1
482 Total	0	1
483	An. gambiae s.l	3
483 Total	0	3
484	An. gambiae s.l	2
484 Total	0	2
485	An. gambiae s.l	1
485 Total	0	1
486	An. gambiae s.l	1
486 Total	0	1
487	An. gambiae s.l	1
487 Total	0	1
488	An. gambiae s.l	2
488 Total	0	2
489	An. gambiae s.l	1
489 Total	0	1
490	An. gambiae s.l	1
490 Total	0	1
491	An. gambiae s.l	2
491 Total	0	2
492	An. gambiae s.l	1
492 Total	0	1
493	An. gambiae s.l	1
493 Total	0	1
494	An. gambiae s.l	1
494 Total	0	1
495	An. gambiae s.l	1
495 Total	0	1
496	An. gambiae s.l	1
496 Total	0	1
497	An. gambiae s.l	1
497 Total	0	1
498	An. gambiae s.l	1
498 Total	0	1
499	An. gambiae s.l	1
499 Total	0	1
500	An. gambiae s.l	1
500 Total	0	1
501	An. gambiae s.l	1
501 Total	0	1
502	An. gambiae s.l	1
502 Total	0	1
503	An. gambiae s.l	1
503 Total	0	1
504	An. gambiae s.l	1
504 Total	0	1
505	An. gambiae s.l	1
505 Total	0	1
506	An. gambiae s.l	1
506 Total	0	1
507	An. gambiae s.l	2
507 Total	0	2
508	An. gambiae s.l	2
508 Total	0	2
509	An. gambiae s.l	1
509 Total	0	1
510	An. gambiae s.l	1
510 Total	0	1
511	An. gambiae s.l	1
511 Total	0	1
512	An. gambiae s.l	1
512 Total	0	1
513	An. gambiae s.l	1
513 Total	0	1
514	An. gambiae s.l	1
514 Total	0	1
515	An. gambiae s.l	1
515 Total	0	1
516	An. gambiae s.l	2
516 Total	0	2
Grand Total	0	710
